# Supplementary material for: Male and Female Perceptions of Supervision During Strength Training
Source: Sports (Basel). 2024 Nov 5;12(11):301. doi: 10.3390/sports12110301 (PMC11598539; doi:10.3390/sports12110301)
Supplement: Supplementary file 1 [file sports-12-00301-s001.zip]

Archive with 1 entries (1 files):
- sports-3285544-supplementary.pdf
